# Supplementary material for: Design of a Hyper-Redundant Robot and Teleoperation Using Mixed Reality for Inspection Tasks
Source: Sensors (Basel). 2020 Apr 12;20(8):2181. doi: 10.3390/s20082181 (PMC7218898; doi:10.3390/s20082181)
Supplement: Supplementary file 1 [file sensors-20-02181-s001.zip]

Archive with 1 entries (1 files):
- sensors-743943-supplementary.mp4
